# Supplementary material for: Lichen-Derived Diffractaic Acid Inhibited Dengue Virus Replication in a Cell-Based System
Source: Molecules. 2023 Jan 18;28(3):974. doi: 10.3390/molecules28030974 (PMC9918999; doi:10.3390/molecules28030974)
Supplement: Supplementary file 1 [file molecules-28-00974-s001.zip]

Archive with 1 entries (1 files):
- molecules-2124065-supplementary.pdf
